# Supplementary material for: Diversity and Biocontrol Potential of Fungi Associated with Cyst Nematodes and Soils in Swiss Potato Agroecosystems
Source: Plants (Basel). 2025 Dec 11;14(24):3775. doi: 10.3390/plants14243775 (PMC12737143; doi:10.3390/plants14243775)
Supplement: Supplementary file 1 [file plants-14-03775-s001.zip]

Archive with 1 entries (1 files):
- plants-3987089-supplementary.pdf
